# Supplementary material for: Fragment assignment in the cloud with eXpress-D
Source: BMC Bioinformatics. 2013 Dec 7;14:358. doi: 10.1186/1471-2105-14-358 (PMC3881492; doi:10.1186/1471-2105-14-358)
Supplement: Additional file 1 — This script contains procedures for repeating our analyses in comparing RSEM, Cufflinks, and eXpress. To reproduce our results, use in conjunction with the synthetic data available at bio.math.berkeley.edu/eXpress/simdata. [file 1471-2105-14-358-S1.ZIP]

Archive with 1 entries (1 files):
- 1801446291080351_add1.py
