# Supplementary material for: Fragment assignment in the cloud with eXpress-D
Source: BMC Bioinformatics. 2013 Dec 7;14:358. doi: 10.1186/1471-2105-14-358 (PMC3881492; doi:10.1186/1471-2105-14-358)
Supplement: Additional file 1 — This script contains procedures for repeating our analyses in comparing RSEM, Cufflinks, and eXpress. To reproduce our results, use in conjunction with the synthetic data available at bio.math.berkeley.edu/eXpress/simdata. [file 1471-2105-14-358-S1.ZIP › 1801446291080351_add1.py]

import sys
import os
import commands
import time
import numpy.random.mtrand as mtrand
import numpy as np
import matplotlib as mpl

# This script contains functions for making comparisons between eXpress, eXpress-D, RSEM, and
# Cufflinks. Use requires a ground truth file (transcripts.in) containing each transcript name
# along with its rho value, a GTF annotation, a transcript fasta file, a genome fasta file, and
# a set of simulated reads (using the ground truth) aligned both to the genome and transcriptome.

# To get results for eXpress, it can be run with the option --output-running-reads, followed by
# calling the save_xprs_results_from_dir providing the output directory from the run.

# To get results for RSEM, use the rsem function, providing the total number of reads aligned.

# To get results for Cufflinks, set the flags to run for any combinations of no bias (cl), bias
# bias correction (clb), or multi-mapping correction (clu) and run the cufflinks function.

# Finally, you can change some of the hardcoded values in the two plot functions to view the
# results.
def load_seqs(seqFile):
  seqs = {}
  f = file(seqFile, 'r')

  trans = ''
  seq = ''
  for line in f:
    if line[0] == '>':
      if trans != '':
        seqs[trans] = seq
      trans = line[1:].split()[0]
      seq = ''
    else:
      seq += line.strip()

  seqs[trans] = seq
  return seqs

def load_transcripts(outDir):
  rhoDict = {}
  f = file('%s/transcripts.in' % outDir, 'r')
  f.readline()
  for line in f:
    col = line.split()
    rhoDict[col[0]] = float(col[2])

  sortedTrans = sorted(rhoDict, key=lambda x: rhoDict[x], reverse=True)

  return sortedTrans, rhoDict

def save_results(outDir, prefix, dir):
  sortedTrans, rhoDict = load_transcripts(outDir)

  save_counts = os.path.exists('%s/%s/%s_running_count.expr' % (outDir, dir, prefix))
  save_var = os.path.exists('%s/%s/%s_running_count_var.expr' % (outDir, dir, prefix))
  if save_counts:
    f = file('%s/%s/%s_running_rho.expr' % (outDir, dir, prefix),'r')
    g = file('%s/%s/%s_running_count.expr' % (outDir, dir, prefix), 'r')
    g.readline()
  else:
    f = file('%s/%s/%s_running.expr' % (outDir, dir, prefix),'r')
  if save_var:
    h = file('%s/%s/%s_running_count_var.expr' % (outDir, dir, prefix), 'r')
    h.readline()

  ceTrans = f.readline().split()[1:]

  ceRhos = np.loadtxt(f,delimiter='\t')
  if save_counts:
    ceCounts = np.loadtxt(g, delimiter='\t')
    ceCounts = ceCounts[:,1:]
  if save_var:
    ceVars = np.loadtxt(h,delimiter='\t')
    ceVars = ceVars[:,1:]
  ceX = ceRhos[:,0]
  ceRhos = ceRhos[:,1:]

  ceRhoDict = {}
  ceCountDict = {}
  ceVarDict = {}
  for i in xrange(len(ceTrans)):
    trans = ceTrans[i]
    ceRhoDict[trans] = ceRhos[:,i]
    if save_counts:
      ceCountDict[trans] = ceCounts[:,i]
    if save_var:
      ceVarDict[trans] = ceVars[:,i]

  data_rho = np.zeros((len(ceX), len(sortedTrans)+1))
  data_rho[:,0] = ceX

  if save_counts:
    data_count = np.zeros((len(ceX), len(sortedTrans)+1))
    data_count[:,0] = ceX

  if save_var:
    data_var = np.zeros((len(ceX), len(sortedTrans)+1))
    data_var[:,0] = ceX

  for i in xrange(len(sortedTrans)):
    data_rho[:,i+1] = ceRhoDict.get(sortedTrans[i],0)
    if save_counts:
      data_count[:,i+1] = ceCountDict[sortedTrans[i]]
    if save_var:
      data_var[:,i+1] = ceVarDict[sortedTrans[i]]

  np.savetxt('%s/%s/%s.rho.gz' % (outDir, dir, prefix), data_rho, delimiter='\t')
  if save_counts:
    np.savetxt('%s/%s/%s.count.gz' % (outDir, dir, prefix), data_count, delimiter='\t')
  if save_var:
    np.savetxt('%s/%s/%s.var.gz' % (outDir, dir, prefix), data_var, delimiter='\t')


def plot_time_mem(outDir):
  import matplotlib.pyplot as plt

  rsem = np.loadtxt('%s/rsem_durations.dat' % outDir)
  xprs = np.loadtxt('%s/x_durations.dat' % outDir)
  cl = np.loadtxt('%s/cl/cl_durations.dat' % outDir)

  mpl.rc('font', size=14)
  mpl.rc('lines',linewidth=2)

  fig = plt.figure()
  ax1 = fig.add_subplot(111)
  ax1.plot(xprs[:,0], xprs[:,2]/10**6, 'r--')
  ax1.plot(cl[:,0], cl[:,2]/10**6, 'g--')
  ax1.plot(rsem[:,0], rsem[:,2]/10**6, 'b--')
  ax1.set_xlabel('Number of Reads')
  ax1.set_ylabel('Memory (GB)')
  ax1.set_xscale('log')

  ax2 = ax1.twinx()
  ax2.plot(xprs[:,0], xprs[:,1]/3600, 'r-')
  ax2.plot(cl[:,0], cl[:,1]/3600, 'g-')
  ax2.plot(rsem[:,0], rsem[:,1]/3600, 'b-')
  ax2.set_ylabel('Time (hours)')

  rrect = plt.Rectangle((0, 0), 1, 1, fc="r")
  brect = plt.Rectangle((0, 0), 1, 1, fc="b")
  nline = plt.Line2D([0],[0], c='k')
  dline = plt.Line2D([0],[0], ls='--', c='k')

  l1 = plt.legend([rrect, brect, grect], ['eXpress', 'RSEM', 'Cufflinks'],0)
  l2 = plt.legend([dline,nline], ['Memory','Time'], 6)
  plt.gca().add_artist(l1)

  plt.show()

def calc_rho_divergence(rhos, outDir, dir, id, neuma_correct=False):
  from scipy.stats.stats import spearmanr

  dRhos = np.loadtxt('%s/%s/%s.rho.gz' % (outDir, dir, id), delimiter='\t')
  dX = list(np.array(dRhos[:,0],int))
  dRhos = dRhos[:,1:]

  dY = []
  for i in xrange(len(dRhos)):
    dY.append(spearmanr(rhos, dRhos[i])[0])

  return dX, dY

def plot_accuracy():
  import matplotlib.pyplot as plt

  mpl.rc('font', size=14)
  mpl.rc('lines',linewidth=2)

  sortedTrans, rhoDict = load_transcripts('hg19_ucsc_err')
  erhos = []
  for tran in sortedTrans:
    erhos.append(rhoDict[tran])
  erhos = np.array(erhos)

  sortedTrans, rhoDict = load_transcripts('hg19_ucsc_bias_33')
  brhos = []
  for tran in sortedTrans:
    brhos.append(rhoDict[tran])
  brhos = np.array(brhos)

  xprsX,xprsY = calc_rho_divergence(erhos, 'hg19_ucsc_err', 'xprs_122', 'x')
  xprsBX,xprsBY = calc_rho_divergence(brhos, 'hg19_ucsc_bias_33', 'xprs_122', 'x')
  rsemX,rsemY = calc_rho_divergence(erhos, 'hg19_ucsc_err', 'rsem', 'rsem')
  rsemBX,rsemBY = calc_rho_divergence(brhos, 'hg19_ucsc_bias_33', 'rsem', 'rsem')
  cluX,cluY = calc_rho_divergence(erhos, 'hg19_ucsc_err', 'clu', 'cl')
  clBX,clBY = calc_rho_divergence(brhos, 'hg19_ucsc_bias_33', 'clb', 'cl')

  dX, dY = calc_rho_divergence(erhos, 'hg19_ucsc_err', 'd_out', 'd')
  dBX, dBY = calc_rho_divergence(brhos, 'hg19_ucsc_bias_33', 'd_out', 'd')

  rsemC = (215/255.,30/255.,120/255.)
  xprsC = (0,160/255.,250/255.)
  clC = (0,170/255.,100/255.)
  dC = (250/255.,173/255.,15/255.)

  plt.plot(xprsX,xprsY,c=xprsC)
  plt.plot(xprsBX,xprsBY, c=xprsC, ls='--')
  plt.plot(rsemX,rsemY,c=rsemC)
  plt.plot(rsemX[-1],rsemY[-1],c=rsemC,marker='*',ms=10)
  plt.plot(rsemBX,rsemBY, c=rsemC, ls='--')
  plt.plot(rsemBX[-1],rsemBY[-1], c=rsemC, marker='*', ms=10)
  plt.plot(cluX,cluY,c=clC)
  plt.plot(cluX[-1], cluY[-1],c=clC, marker='*', ms=10)
  plt.plot(clBX,clBY,'g--')
  plt.plot(clBX[-1],clBY[-1], c=clC, marker='*', ms=10)
  plt.plot(dX, dY, c=dC)
  plt.plot(dBX, dBY, c=dC, ls='--')

  plt.xlabel('Number of Fragments')
  plt.ylabel('Accuracy (Spearman Correlation)')

  plt.xscale('log')
  plt.xlim(10**6,10**9)

  fig = mpl.pyplot.gcf()
  fig.set_size_inches(8,6)

  plt.show()

def peak_mem(cmd, id):
  peak = 0
  os.system(cmd + ' &')
  while True:
    output = commands.getoutput('ps -o rss,cmd -A | grep %s | grep -v grep' % id)

    if output == '':
      return peak
    output = output.split('\n')
    cur = 0
    for proc in output:
      cur += int(proc.split()[0])
    peak = max(cur, peak)
    time.sleep(0.5)

def rsem(outDir, numReads):
  rhoDict = {}
  countDict = {}
  f = file('%s/transcripts.in' % outDir, 'r')
  f.readline()
  for line in f:
    col = line.split()
    rhoDict[col[0]] = []
    countDict[col[0]] = []

  n = 1
  m = 6

  x = []
  transcripts = []

  tf = file('%s/rsem/rsem_durations.dat' % outDir, 'w')
  running_rho = file('%s/rsem/rsem_running_rho.expr' % outDir, 'w')
  running_count = file('%s/rsem/rsem_running_count.expr' % outDir, 'w')

  while n*10**m <= numReads:
    x.append(n*10**m)
    print x[-1]

    start = time.time()
    cmd = '~/software/rsem-1.1.11.mod/rsem-calculate-expression -q -p 40 --bam --stop-at %d --no-qualities --paired-end %s/hits.rehead.bam %s/rsem/rsem %s/rsem/rsem' % (x[-1], outDir, outDir, outDir)
    mem = peak_mem(cmd, 'rsem-')
    os.system(cmd)

    dur = time.time() - start
    tf.write('%d\t%e\t%d\n' % (x[-1],dur, mem))

    r = file('%s/rsem/rsem.isoforms.results' % outDir,'r')
    for line in r:
      col = line.split()
      rhoDict[col[0]] = float(col[2])
      countDict[col[0]] = float(col[1])

    if len(x) == 1:
      transcripts = [tran for tran in rhoDict.keys()]
      header = 'Num_Reads'
      for tran in transcripts:
        header += '\t%s' % tran
      header += '\n'
      running_rho.write(header)
      running_count.write(header)

    s = '%d' % x[-1]
    t = '%d' % x[-1]
    for tran in transcripts:
      s += '\t%e' % rhoDict[tran]
      t += '\t%e' % countDict[tran]
    s += '\n'
    t += '\n'
    running_rho.write(s)
    running_count.write(t)

    tf.flush()
    running_rho.flush()
    running_count.flush()

    if n == 9:
      n = 1
      m += 1
    else:
      n += 1

  running_rho.close()
  running_count.close()
  tf.close()
  save_results(outDir, 'rsem', 'rsem')
  print 'RSEM Successful!'

def cufflinks(outDir, gtfFile, numReads):
  transcripts = []
  f = file('%s/transcripts.in' % outDir, 'r')
  f.readline()
  for line in f:
    col = line.split()
    transcripts.append(col[0])

  cl = False
  clu = False
  clb = True

  n = 5
  m = 8

  x = []

  if cl:
    cl_tf = file('%s/cl/cl_durations.dat' % outDir, 'a')
    cl_running = file('%s/cl/cl_running.expr' % outDir, 'a')
  if clb:
    clb_tf = file('%s/clb/cl_durations.dat' % outDir, 'a')
    clb_running = file('%s/clb/cl_running.expr' % outDir, 'a')

  if clu:
    clu_tf = file('%s/clu/cl_durations.dat' % outDir, 'a')
    clu_running = file('%s/clu/cl_running.expr' % outDir, 'a')


  while n*10**m <= numReads:
    x.append(n*10**m)
    print x[-1]

    if x[-1] < 10000000:
      if os.system("samtools view -S %s/tophat2_out/tmp_10M.sam | awk -F ':' '{if($1 <= %d) print}' | cat %s/tophat2_out/genome.header.sam -  > %s/tmp.sam" % (outDir, x[-1], outDir, outDir)):
         print 'AWK FAILED'
         sys.exit(1)
    elif x[-1] == 10000000:
      os.system("cp %s/tophat2_out/tmp_10M.sam %s/tmp.sam" % (outDir, outDir))
    elif x[-1] < 100000000:
      if os.system("samtools view -S %s/tophat2_out/tmp_100M.sam | awk -F ':' '{if($1 <= %d) print}' | cat %s/tophat2_out/genome.header.sam -  > %s/tmp.sam" % (outDir, x[-1], outDir, outDir)):
        print 'AWK FAILED'
        sys.exit(1)
    elif x[-1] == 100000000:
      os.system("cp %s/tophat2_out/tmp_100M.sam %s/tmp.sam" % (outDir, outDir))

    elif x[-1] < 500000000:
      if os.system("samtools view %s/tophat2_out/tmp_500M.bam | awk -F ':' '{if($1 <= %d) print}' | cat %s/tophat2_out/genome.header.sam -  > %s/tmp.sam" % (outDir, x[-1], outDir, outDir)):
        print 'AWK FAILED'
        sys.exit(1)
    elif x[-1] == 500000000:
      os.system("cp %s/tophat2_out/tmp_500M.bam %s/tmp.sam" % (outDir, outDir))
    else:
      if os.system("samtools view %s/tophat2_out/accepted_hits.bam | awk -F ':' '{if($1 <= %d) print}' | cat %s/tophat2_out/genome.header.sam -  > %s/tmp.sam" % (outDir, x[-1], outDir, outDir)):
        print 'AWK FAILED'
        sys.exit(1)

    if cl:
      #cufflinks
      start = time.time()

      cmd = 'cufflinks -q -p 40 -F 0 --max-bundle-frags 100000000 -G %s -o %s/cl %s/tmp.sam' % (gtfFile, outDir, outDir)

      mem = peak_mem(cmd, 'cufflinks')
      os.system(cmd)

      dur = time.time() - start
      cl_tf.write('%d\t%e\t%d\n' % (x[-1],dur, mem))

      total = 0
      rhoDict = {}
      r = file('%s/cl/isoforms.fpkm_tracking' % outDir,'r')
      r.readline()
      for line in r:
        col = line.split()
        rhoDict[col[0]] = float(col[9])
        total += float(col[9])

      if len(x) == 1:
        header = 'Num_Reads'
        for tran in transcripts:
          header += '\t%s' % tran
        header += '\n'
        cl_running.write(header)

      s = '%d' % x[-1]
      assert(total != 0)
      for tran in transcripts:
        s += '\t%e' % (rhoDict.get(tran,0)/total)
      s += '\n'
      cl_running.write(s)

      cl_tf.flush()
      cl_running.flush()

    if clu:
      #cufflinks
      start = time.time()

      cmd = 'cufflinks -q -p 40 -F 0 -u --max-bundle-frags 100000000 -G %s -o %s/clu %s/tmp.sam' % (gtfFile, outDir, outDir)
      mem = peak_mem(cmd, 'cufflinks')
      os.system(cmd)

      dur = time.time() - start
      clu_tf.write('%d\t%e\t%d\n' % (x[-1],dur, mem))

      total = 0
      rhoDict = {}
      r = file('%s/clu/isoforms.fpkm_tracking' % outDir,'r')
      r.readline()
      for line in r:
        col = line.split()
        rhoDict[col[0]] = float(col[9])
        total += float(col[9])

      if len(x) == 1:
        header = 'Num_Reads'
        for tran in transcripts:
          header += '\t%s' % tran
        header += '\n'
        clu_running.write(header)

      s = '%d' % x[-1]
      assert(total != 0)
      for tran in transcripts:
        s += '\t%e' % (rhoDict.get(tran,0)/total)
      s += '\n'
      clu_running.write(s)

      clu_tf.flush()
      clu_running.flush()

    if clb:
      #cufflinks
      start = time.time()

      cmd = 'cufflinks -q -p 40 -F 0 --bias-mode vlmm -u --max-bundle-frags 100000000 -b /home/adarob/bwt_idx/hg19/hg19.fa -G %s -o %s/clb %s/tmp.sam' % (gtfFile, outDir, outDir)
      mem = 0
      mem = peak_mem(cmd, 'cufflinks')
      os.system(cmd)

      dur = time.time() - start
      clb_tf.write('%d\t%e\t%d\n' % (x[-1],dur, mem))

      total = 0
      rhoDict = {}
      r = file('%s/clb/isoforms.fpkm_tracking' % outDir,'r')
      r.readline()
      for line in r:
        col = line.split()
        rhoDict[col[0]] = float(col[9])
        total += float(col[9])

      if 0 and len(x) == 1:
        header = 'Num_Reads'
        for tran in transcripts:
          header += '\t%s' % tran
        header += '\n'
        clb_running.write(header)

      s = '%d' % x[-1]
      assert(total != 0)
      for tran in transcripts:
        s += '\t%e' % (rhoDict.get(tran,0)/total)
      s += '\n'
      clb_running.write(s)

      clb_tf.flush()
      clb_running.flush()

    if n == 9:
      n = 1
      m += 1
    else:
      n += 1

  if cl:
    cl_running.close()
    cl_tf.close()
    save_results(outDir, 'cl', 'cl')
  if clu:
    clu_running.close()
    clu_tf.close()
    save_results(outDir, 'clu', 'cl')
  if clb:
    clb_running.close()
    clb_tf.close()
    save_results(outDir, 'clb', 'cl')

  print 'Cufflinks Successful!'

def save_xprs_results_from_dir(outDir, dir, m=6):

  running_rho = file('%s/%s/x_running_rho.expr' % (outDir, dir), 'w')
  running_count = file('%s/%s/x_running_count.expr' % (outDir,dir), 'w')
  running_count_var = file('%s/%s/x_running_count_var.expr' % (outDir,dir), 'w')
  running_unique = file('%s/%s/x_unique.expr' % (outDir, dir), 'w')

  transcripts = []

  n = 1

  x = [n*10**m]

  while True:
    print x[-1]
    infile = '%s/%s/x_%d/results.xprs' % (outDir, dir, x[-1])
    if not os.path.exists(infile):
      break
    r = file(infile,'r')
    r.readline()
    rhoDict = {}
    countDict = {}
    countVarDict = {}
    total_fpkm = 0.0
    uniq = 0
    for line in r:
      col = line.split()
      tran = col[1]
      rhoDict[tran] = float(col[10])
      total_fpkm += float(col[10])
      countDict[tran] = float(col[6])
      countVarDict[tran] = float(col[7])
      uniq += int(col[5])
    r.close()

    if len(x) == 1:
      transcripts = [tran for tran in rhoDict.keys()]
      header = 'Num_Reads'
      for tran in transcripts:
        header += '\t%s' % tran
      header += '\n'
      running_rho.write(header)
      running_count.write(header)
      running_count_var.write(header)

    s = '%d' % x[-1]
    t = '%d' % x[-1]
    u = '%d' % x[-1]
    for tran in transcripts:
      s += '\t%e' % (rhoDict[tran]/total_fpkm)
      t += '\t%e' % countDict[tran]
      u += '\t%e' % countVarDict[tran]

    s += '\n'
    t += '\n'
    u += '\n'
    running_rho.write(s)
    running_count.write(t)
    running_count_var.write(u)
    running_unique.write('%d\t%d\n' % (x[-1], uniq))
    if n == 9:
      n = 1
      m += 1
    else:
      n += 1

    x.append(n*10**m)

  running_rho.close()
  running_count.close()
  running_count_var.close()
  running_unique.close()

def sort_header(outDir):
  os.system('samtools view -SH %s/hits.sam > %s/hits.header.sam' % (outDir, outDir))
  os.system('sort %s/hits.header.sam > %s/hits.header.sam.sorted' % (outDir, outDir))
  os.system('diff %s/hits.header.sam %s/hits.header.sam.sorted > %s/header.diff' % (outDir, outDir, outDir))
  f = file('%s/header.diff' % outDir, 'r')
  if f.readline() == '':
    return
  os.system('samtools view -S %s/hits.sam | cat %s/hits.header.sam.sorted - > %s/hits.sam.rehead' % (outDir, outDir, outDir))
  os.system('rm %s/header.diff %s/hits.header.sam %s/hits.header.sam.sorted' % (outDir, outDir, outDir))
  os.system('mv %s/hits.sam.rehead %s/hits.sam' % (outDir, outDir))

def main():
  if len(sys.argv) == 1:
    print "Please see documentation for instructions."
    sys.exit(0)

  if sys.argv[1] == 'rsem':
    rsem(sys.argv[2], int(sys.argv[3]))
    sys.exit(0)

  if sys.argv[1] == 'cufflinks':
    cufflinks(sys.argv[2], sys.argv[3], int(sys.argv[4]))
    sys.exit(0)

  if sys.argv[1] == 'savedir':
    save_xprs_results_from_dir(sys.argv[2],sys.argv[3], int(sys.argv[4]))
    save_results(sys.argv[2], 'x', sys.argv[3])
    sys.exit(0)

  if sys.argv[1] == 'save':
    save_results(sys.argv[2], sys.argv[3], sys.argv[4])
    sys.exit(0)

  if sys.argv[1] == 'plotacc':
    plot_accuracy()
    sys.exit(0)

  if sys.argv[1] == 'sorthead':
    sort_header(sys.argv[2])
    sys.exit(0)

if __name__ == "__main__":
    main()
